# Supplementary material for: Development of immortalized rhesus macaque kidney cells supporting infection with a panel of viruses
Source: PLoS One. 2023 May 5;18(5):e0284048. doi: 10.1371/journal.pone.0284048 (PMC10162512; doi:10.1371/journal.pone.0284048)
Supplement: S1 Table — (XLSX) [file pone.0284048.s005.xlsx]

## Sheet: Figure 4
qRT-PCR Expression Fold Change
IFNB1
	IFN			VSV
2345C-TERT	2.14355	3.20428	0.806642	49.6366	92.6252	23.6429
2345MW-TERT	0.437291	1.70133	0.983957	160.898	227.544	374.806
8639-TERT	0.432269	2.8481	2.80889	50.9143	229.126	182.278
A549	1.54399	2.78305	0.631418	1398.83	1448.15	729.114
MX1
	IFN			VSV
2345C-TERT	1468.37	2435.5	1584.71	2634.54	3993.21	2903.01
2345MW-TERT	692.978	818.402	1415.08	955.426	955.426	1184.45
8639-TERT	317.365	284.05	357.054	321.795	278.204	315.173
A549	2696.12	1548.51	1464.98	2076.59	1192.69	955.426

## Sheet: Figure 5
Luciferase activity (cps)
pCAGGS
293T	2345C-TERT	2345MW-TERT	8639-TERT
155	114	117	110
198	107	140	105
222	198	99	119
VSV-G
293T	2345C-TERT	2345MW-TERT	8639-TERT
9717391	553096	5326304	4588587
8780266	551227	4958192	3656177
9926140	694938	5561989	4434097
EBOV-GP
293T	2345C-TERT	2345MW-TERT	8639-TERT
1337773	134981	66097	215868
1316311	133058	63563	220273
1313032	121508	78630	209614
LASV-GP
293T	2345C-TERT	2345MW-TERT	8639-TERT
74823152	9874969	74666776	74394728
74799608	8400463	75888560	74532680
74760688	8130813	72433040	74937352
NIV-GP
293T	2345C-TERT	2345MW-TERT	8639-TERT
13758725	281373	7726483	1036473
14705499	257297	5969245	1111521
12498136	239798	5372150	1206395
IAV HA/NA
293T	2345C-TERT	2345MW-TERT	8639-TERT
34949332	66200	3063771	1446795
33704772	59809	3017533	1359705
34371760	50939	2294012	1056653

## Sheet: Figure 6
Virus Titer (ffu)
ZIKV
time postinfection (h)	2345C-TERT			2345MW-TERT			8639-TERT			Vero76
1	400	300	600	200	400	100	300	200	200	40	300	100
24	30400	40300	14600	6200	5400	10100	40300	70200	120000	5040	4300	4100
48	530000	740000	315000	306000	505000	310000	340000	570000	920000	505000	404000	404000
72	1030000	1240000	715000	3310000	4510000	2310000	430000	740000	1050000	4510000	3400000	6400000
96	1330000	1740000	815000	6310000	6510000	4310000	442000	748000	1070000	5510000	7400000	8400000
Virus Titer (pfu)
PaHV2
time postinfection (h)	2345C-TERT			2345MW-TERT			8639-TERT			Vero76
1	21	27	18	15	33	24	6	9	15	9	84	9
24	2120	2730	3920	48000	39000	27000	390000	360000	300000	3910	4580	4810
48	572000	363000	214000	648000	3040000	2430000	2190000	1560000	1800000	93900	125000	64800
72	962000	693000	544000	888000	3280000	2490000	2370000	1860000	1980000	118000	131000	97800
96	966000	696000	546000	921000	3310000	2510000	2440000	1930000	2000000	148000	191000	338000
CeHV2
time postinfection (h)	2345C-TERT			2345MW-TERT			8639-TERT			Vero76
1	39	54	48	42	39	27	39	48	36	33	36	24
24	939	1250	1550	192	399	387	1120	618	816	2130	1840	2720
48	7240	3050	5150	8590	7000	8790	6520	3620	5320	80100	49800	50700
72	8200	3590	5600	16100	11500	17800	8620	6920	6220	170000	116000	150000
96	8410	3680	5750	23300	18400	23800	11600	12900	11000	1100000	1200000	690000
